# Supplementary material for: Comparative genome analysis of the immunomodulatory ability of Lactiplantibacillus plantarum and Lactiplantibacillus pentosus from Japanese pickles
Source: mSystems. 2025 Apr 29;10(5):e01575-24. doi: 10.1128/msystems.01575-24 (PMC12090711; doi:10.1128/msystems.01575-24)
Supplement: Table S6 — L. plantarum top 2% orthologous gene groups screened from IL-10 comparison. [file msystems.01575-24-s0002.xlsx]

## Sheet: Table S6
Table S6: L. plantarum top 2% orthologous gene groups screened from IL-10 comparison
Gene	total_count	PG_index	re_CH_index_cluster_2
group_3037	8	698.394	119.1
group_1590	15	1017.68	90.8068
dppE_3	26	503.539	44.4252
sglT	27	511.17	26.7392
smc_9	15	823.166	26.234
polC_1	35	896.164	23.7739
sarA	32	600.229	23.124
spoIIIE	35	504.296	20.698
group_3034	9	987.556	20.2222
mutS2	35	552.054	19.1122
ppsA	35	624.239	17.999
group_3088	31	639.383	17.789
atpA	35	768.868	15.8776
gyrB	35	656.342	15.8193
ponA	35	540.835	15.6088
ftsH	35	547.089	15.0452
macB_3	35	759.803	13.8934
mhpD_2	7	895.355	12.1429
group_4210	8	1743.3	11.8125
group_2120	11	909.41	10.8701
group_283	11	854.636	10.5526
mngB	34	677.755	9.75148
xylB_2	35	594.271	9.73967
leuS	35	665.729	8.81976
tarL	31	569.371	8.68579
group_3147	32	512.581	8.29586
group_4209	8	1651.01	7.125
group_1455	34	734.683	6.46625
bglK_3	9	674.561	6.41667
group_2368	35	581.032	4.85642
norW	35	550.209	3.0892
group_1560	11	660.648	2.90663
group_3159	10	4253.02	0
group_511	8	2821.99	0
group_4130	5	1384.2	0
group_3106	11	1374.15	0
npr_4	6	1260.62	0
group_3201	6	1112.25	0
group_2159	6	920.253	0
group_890	6	880.253	0
group_3151	10	846.623	0
malL_5	9	817.196	0
group_619	6	784.253	0
rfbX_2	8	731.366	0
copB_2	7	720.418	0
group_3973	8	713.813	0
tagU_3	35	704.725	0
group_3936	5	689.918	0
group_3922	12	689.836	0
group_4117	5	626.126	0
group_4128	5	583.104	0
group_3592	8	573.994	0
ccpB_2	32	567.577	0
glpF_3	11	567.15	0
group_5365	35	529.43	0
group_4596	14	527.168	0
yydK_3	22	525.64	0
group_4266	5	524.091	0
group_4121	5	520.797	0
group_4671	14	516.899	0
group_350	13	511.602	0
group_2826	8	511.353	0
glcU_2	35	506.411	0
group_349	5	502.673	0
group_4478	10	495.788	0
