# Supplementary material for: Comparative genome analysis of the immunomodulatory ability of Lactiplantibacillus plantarum and Lactiplantibacillus pentosus from Japanese pickles
Source: mSystems. 2025 Apr 29;10(5):e01575-24. doi: 10.1128/msystems.01575-24 (PMC12090711; doi:10.1128/msystems.01575-24)
Supplement: Table S7 — L. plantarum top 2% orthologous gene groups screened from IL-12 comparison. [file msystems.01575-24-s0003.xlsx]

## Sheet: Table S7
Table S7: L. plantarum top 2% orthologous gene groups screened from IL-12 comparison
Gene	total_count	PG_index	re_CH_index_cluster_2
group_509	9	505.085	217.285
group_1663	4	1632.84	202.672
group_1590	15	936.412	90.8068
group_1119	13	534.867	34.0977
group_1608	11	548.8	32.4545
group_776	7	568.093	26.8232
smc_9	15	663.967	26.234
polC_1	35	910.945	23.7739
group_6513	35	490.727	22.3523
spoIIIE	35	524.29	20.698
group_3034	9	738.205	20.2222
group_2780	9	506.429	20.0782
asd	19	466.656	19.3236
mutS2	35	537.243	19.1122
ppsA	35	570.677	17.999
group_3088	31	451.342	17.789
iolT_1	7	448.984	16.4286
atpA	35	703.407	15.8776
gyrB	35	547.607	15.8193
ftsH	35	681.334	15.0452
macB_3	35	608.659	13.8934
dld	10	473.396	12.8
mhpD_2	7	549.095	12.1429
group_4210	8	1053.81	11.8125
group_1434	5	1641.58	11.1298
group_2120	11	574.255	10.8701
group_283	11	2319.27	10.5526
farB_2	27	568.329	9.81867
mngB	34	519.792	9.75148
xylB_2	35	502.19	9.73967
group_1455	34	606.65	8.99831
leuS	35	571.028	8.81976
iolT_2	7	567.779	7.85714
group_4209	8	1017.92	7.125
group_3904	5	483.662	6.6
bglK_3	9	625.931	6.41667
group_2368	35	466.247	5.20275
iolG_3	7	510.084	4.71429
iolG_5	5	1015.65	0
group_3906	5	857.824	0
group_3936	5	689.918	0
group_3902	5	584.206	0
group_349	5	502.673	0
npr_4	6	1417.73	0
group_890	6	495.007	0
group_3947	6	461.308	0
iolG_4	7	1104.9	0
copB_2	7	829.564	0
lmrA_2	7	704.086	0
group_2983	7	599.231	0
group_81	7	481.106	0
rfbX_2	8	1536.06	0
group_3973	8	1290.94	0
group_3592	8	1205.58	0
group_3590	8	969.06	0
group_3588	8	539.76	0
malL_5	9	817.196	0
group_3159	10	1458.3	0
group_3306	12	675.457	0
yydK_3	22	475.274	0
tagU_3	35	728.771	0
group_5365	35	547.496	0
glcU_2	35	523.692	0
