# Supplementary material for: Comparative genome analysis of the immunomodulatory ability of Lactiplantibacillus plantarum and Lactiplantibacillus pentosus from Japanese pickles
Source: mSystems. 2025 Apr 29;10(5):e01575-24. doi: 10.1128/msystems.01575-24 (PMC12090711; doi:10.1128/msystems.01575-24)
Supplement: Table S8 — L. pentosus top 2% orthologous gene groups screened from IL-10 comparison. [file msystems.01575-24-s0004.xlsx]

## Sheet: Sheet1
Table S8: L. pentosus top 2% orthologous gene groups screened from IL-10 comparison
Gene	total_count	PG_index	re_CH_index_cluster_2
group_728	21	620.885	102.049
secA	26	668.666	30.6104
group_2165	9	1051.96	30.3333
group_1171	9	1666.33	26.8333
ftsZ	26	546.472	24.3389
group_1805	9	1040.36	23.3333
jefA	9	732.512	23.3333
group_2122	9	1262.95	23.3333
bglF_2	21	548.414	20.3571
group_1786	21	696.421	19.6032
group_335	9	801.637	11.0833
group_3002	11	2850.19	8.18182
group_259	4	995.164	5.39231
srmB	12	3225.41	0
group_2943	12	2700.16	0
group_1914	8	2232.4	0
group_1488	6	2085.77	0
group_1917	8	1955.58	0
cpoB	12	1891.64	0
group_390	12	1750	0
fucI	8	1625.58	0
group_649	9	1555.75	0
group_2024	6	1547.12	0
group_2991	12	1484.43	0
group_1809	9	1403.1	0
group_810	9	1384.82	0
xylT_2	8	1243.76	0
simA_1	8	1221.95	0
dapE_2	9	1205.04	0
group_502	10	1177.37	0
group_1804	9	1142.9	0
group_2976	11	1054.36	0
fusA	8	916.491	0
group_897	9	912.423	0
stp_3	21	885.881	0
group_3098	12	879.508	0
group_1750	9	867.742	0
malP_3	8	849.672	0
codB	9	843.969	0
group_2125	9	820.195	0
group_782	6	816.653	0
srlE_3	7	814.747	0
group_2951	12	788.033	0
group_1854	21	781.662	0
group_2928	5	766.853	0
group_2156	8	731.036	0
group_1812	9	716.058	0
group_1991	8	706.491	0
group_2402	7	685.138	0
group_3009	12	664.098	0
group_4694	26	627.961	0
pgmB	8	619.218	0
group_2301	11	616.237	0
group_350	7	604.561	0
lacM	26	603.446	0
group_3102	6	601.5	0
group_314	8	575.581	0
group_1749	9	574.535	0
group_1741	21	570.464	0
iolG_3	6	534.519	0
