# Supplementary material for: Comparative genome analysis of the immunomodulatory ability of Lactiplantibacillus plantarum and Lactiplantibacillus pentosus from Japanese pickles
Source: mSystems. 2025 Apr 29;10(5):e01575-24. doi: 10.1128/msystems.01575-24 (PMC12090711; doi:10.1128/msystems.01575-24)
Supplement: Table S9 — L. pentosus top 2% orthologous gene groups screened from IL-12 comparison. [file msystems.01575-24-s0005.xlsx]

## Sheet: Sheet1
Table S9: L. pentosus top 2% orthologous gene groups screened from IL-12 comparison
Gene	total_count	PG_index	re_CH_index_cluster_2
group_728	21	877.46	102.049
group_1795	21	633.236	70.5714
secA	26	663.49	30.6104
group_2165	9	1129.71	30.3333
group_1171	9	1810.25	26.8333
group_1805	9	1101.15	23.3333
jefA	9	775.32	23.3333
group_2122	9	1336.76	23.3333
bglF_2	21	613.617	20.3571
adeC	19	606.992	19.7615
group_1786	21	856.723	19.6032
group_335	9	822.741	11.0833
group_3127	13	679.26	9.30769
group_3002	11	6545.14	8.18182
group_3114	13	625.363	5.01183
group_1670	11	1075.64	4.09091
kup_5	8	674.229	1.66863
group_4694	26	627.961	0
lacM	26	603.446	0
stp_3	21	1181.17	0
group_1854	21	1042.21	0
group_1833	19	668.603	0
srmB	12	2638.88	0
group_2943	12	2209.14	0
cpoB	12	1547.62	0
group_390	12	1431.73	0
group_2991	12	1214.44	0
group_3098	12	719.508	0
group_3014	12	693.607	0
group_2951	12	644.665	0
group_2949	12	639.836	0
group_2976	11	1129.58	0
group_3122	11	812.045	0
group_2301	11	809.198	0
group_502	10	1765.02	0
group_810	9	1487.75	0
group_649	9	1018.25	0
dapE_2	9	954.301	0
group_1750	9	932.24	0
group_1809	9	918.331	0
codB	9	906.7	0
group_1804	9	905.09	0
group_2125	9	881.159	0
group_1749	9	617.24	0
group_897	9	597.164	0
group_1914	8	1782.24	0
group_3212	8	1744.5	0
group_1917	8	1561.23	0
fucI	8	1297.77	0
xylT_2	8	992.929	0
simA_1	8	975.509	0
fusA	8	731.638	0
malP_3	8	678.291	0
group_2156	8	583.574	0
group_350	7	719.633	0
group_2402	7	685.138	0
group_1488	6	2472.09	0
group_2024	6	1833.69	0
group_782	6	604.888	0
group_2404	4	1572.4	0
group_2403	4	828.4	0
